# Supplementary material for: Melatonin and Exercise Counteract Sarcopenic Obesity through Preservation of Satellite Cell Function
Source: Int J Mol Sci. 2023 Mar 23;24(7):6097. doi: 10.3390/ijms24076097 (PMC10094434; doi:10.3390/ijms24076097)
Supplement: Supplementary file 1 [file ijms-24-06097-s001.zip]

Archive with 3 entries (3 files):
- Supplementary Figures.pdf
- Supplementary Methods_revision.pdf
- Supplementary Table_revision.pdf
